# Supplementary material for: The infectivity of AAV9 is influenced by the specific location and extent of chemically modified capsid residues
Source: J Biol Eng. 2024 May 14;18:34. doi: 10.1186/s13036-024-00430-7 (PMC11092203; doi:10.1186/s13036-024-00430-7)
Supplement: Supplementary file 1 — Supplementary Material 1. [file 13036_2024_430_MOESM1_ESM.zip]

Archive with 4 entries (4 files):
- Suppl Figure 1.pptx
- Suppl Figure 2.pptx
- Suppl Figure 3.pptx
- SUPPLEMENTARY FIGURE LEGENDS.docx
